# Supplementary material for: Nido-Carborane Derivatives of (S)-Ornithine and (S)-Lysine as Potential Boron Delivery Agents: Synthesis and In Vitro Evaluation
Source: Int J Mol Sci. 2025 Sep 3;26(17):8560. doi: 10.3390/ijms26178560 (PMC12428867; doi:10.3390/ijms26178560)
Supplement: Supplementary file 1 [file ijms-26-08560-s001.zip]

Archive with 1 entries (1 files):
- ijms-3810010-supplementary.pdf
